# Supplementary material for: Microbial ecosystem assessment and hydrogen oxidation potential of newly discovered vent systems from the Central and South-East Indian Ridge
Source: Front Microbiol. 2023 Oct 11;14:1173613. doi: 10.3389/fmicb.2023.1173613 (PMC10598711; doi:10.3389/fmicb.2023.1173613)
Supplement: Supplementary file 2 [file Table_1.XLSX]

## Sheet: Tabelle1
		SI Table 1: Results of pore water analyses. The analyses were conducted on duplicate push cores, collected at the same location as those used for the microbiological studies.
Station	Core	Sample		Sampling depth	DO	pH	Nitrate NO3-N	Carbonate	Cl	Na	K	Ca	Mg	Si	Al	Ba	Br	B		Fe	Mn		Ba	Br	B	Li		Cu	Zn	Pb		As	Cd	Co	Cr	Mo	Ni	Rb	Sb	Sn	Sr	Tl	U	V
				cm	mg/l	…	mg/l	mg/l	mg/l	mg/l	mg/l	mg/l	mg/l	mg/l	µg/l	µg/l	mg/l	mg/l		µg/l	µg/l		µg/l	mg/l	mg/l	µg/l		µg/l	µg/l	µg/l		µg/l	µg/l	µg/l	µg/l	µg/l	µg/l	µg/l	µg/l	µg/l	µg/l	µg/l	µg/l	µg/l
127ROPOS	PC2	127ROPOS-PC2	duplictae of PC3	surface	6.752	8.03	0.28	126.5	19416.1	10800.4	398.481	415.038	1274.61	3.40498	12.2496	10.6785	65.623	4.46526		28.6793	179.343		10.6785	65.623	4.46526	177.213		34.308	9.27045	0.51765		1.038	0.1392	4.2252	1.0965	17.5781	17.953	102.718	0.2519	0.0781	7648.1	0.0594	3.309	10.131
127ROPOS	PC2	127ROPOS-PC2		1	0	7.86	0.238		19045.9	10685.1	437.322	406.59	1160.65	8.46901	9.4212	23.6849	64.2921	7.56381		11.9535	51.7143		23.6849	64.2921	7.56381	176.811		176.477	41.8289	0.105		0.297	0.4548	2.0811	0.255	10.6827	0.383	125.262	0.1419	0.1397	8308.47	0.2277	2.848	7.148
127ROPOS	PC2	127ROPOS-PC2		3		7.56	0.266		18812.4	10420.4	403.651	411.683	1202.32	9.1797	10.2624	25.9382	64.1758	6.00615		50.7286	421.372		25.9382	64.1758	6.00615	181.175		553.031	57.9359	0.4935		< 0.3	0.8928	11.6918	0.2865	8.19525	1.077	121.902	0.1595	0.1518	8306.98	0.2959	2.252	8.339
127ROPOS	PC2	127ROPOS-PC2		5		7.34	0.168		19236.3	10762.5	423.93	430.577	1208.7	10.6273	10.4904	29.4683	66.321	6.7733		134.009	685.189		29.4683	66.321	6.7733	183.468		141.21	40.8933	0.1239		< 0.3	0.984	16.2572	0.3135	5.99445	0.764	119.639	0.1243	0.1595	8659.41	0.4147	2.45	8.609
127ROPOS	PC2	127ROPOS-PC2		7		7.28	0.21	163.5	19060.7	10591.5	413.764	430.875	1203.64	9.95445	8.2152	29.189	64.7357	6.39942		286.308	1033.31		29.189	64.7357	6.39942	182.344		97.569	30.0258	0.10815		0.3495	1.0548	20.7533	< 0.1	7.02345	1.499	122.694	0.1474	0.1012	8537.71	0.4554	2.82	8.728
127ROPOS	PC2	127ROPOS-PC2		9		7.51	0.21		19310.1	10840.1	433.241	448.588	1209.71	10.8738	8.1372	33.0382	66.5969	6.74765		358.983	1236.14		33.0382	66.5969	6.74765	183.481		108.804	24.7863	0.1113		0.288	1.158	24.1815	< 0.1	6.59715	1.044	124.95	0.1837	0.1243	8436.59	0.7249	2.969	8.318
127ROPOS	PC2	127ROPOS-PC2		11		7.47	0.238		18686.3	10344.3	418.266	435.376	1160.85	9.72298	8.9784	37.9334	63.7619	6.42135		21.268	1620.34		37.9334	63.7619	6.42135	182.862		346.329	32.0103	0.2037		0.6345	1.1256	29.5439	< 0.1	8.88615	1.567	127.31	0.2068	0.0924	8532.18	0.506	3.142	7.523
127ROPOS	PC2	127ROPOS-PC2		13		7.63	0.168		18985.7	10635.3	430.196	444.133	1191.21	10.1515	19.6056	39.6837	64.5924	6.67153		11.7741	1809.24		39.6837	64.5924	6.67153	179.03		787.863	10.4937	0.1155		0.918	1.1184	30.3524	< 0.1	7.0035	1.7	124.982	0.1727	0.165	8296.34	0.5709	2.92	7.345
127ROPOS	PC2	127ROPOS-PC2		15		7.63	0.238	181	19647.1	11101	434.818	469.176	1270.13	9.66942	6.786	39.6617	67.8467	6.20889		11.9665	2014.39		39.6617	67.8467	6.20889	172.084		417.985	30.8711	0.1806		0.858	1.0596	34.5471	< 0.1	9.67365	2.237	118.184	0.198	0.088	8065.56	0.6611	3.514	11.267
127ROPOS	PC2	127ROPOS-PC2		17		7.68	0.224	185.5	19734.8	11139.2	434.595	474.484	1285.38	9.75781	24.816	47.0705	67.6628	6.09061		11.3945	2399.56		47.0705	67.6628	6.09061	169.304		541.431	14.2202	0.1911		0.903	1.0872	41.5716	< 0.1	10.1818	2.935	120.512	0.2035	0.1386	8136.19	0.7887	3.397	6.376
083ROPOS	PC3	083ROPOS -PC3	duplicate of PC2	surface	6.848	7.98	0.2492		19664	11008.8	406.64	423.355	1303.15	2.89223	15.3719	8.66539	67.752	4.61093		243.464	5.8707		8.66539	67.752	4.61093	189.35		35.5142	18.5315	1.03215		1.58585	<0.1	0.1533	0.959	11.2497	1.843	107.303	0.2332	0.0748	7342.38	0.0253	3.267	10.407
083ROPOS	PC3	083ROPOS -PC3		1	0	7.45	0.2338	142	19406	10932.2	428.393	429.223	1253.51	9.24843	13.6314	24.6036	67.0541	7.10413		27.5663	46.6488		24.6036	67.0541	7.10413	192.362		67.5171	498.333	0.22995		0.897	5.4868	0.55965	0.287	12.5349	1.051	131.738	0.4279	0.3025	8083.76	0.7425	3.916	7.886
083ROPOS	PC3	083ROPOS -PC3		3	0	7.36	0.1274	135	19592	11077.8	450.354	430.235	1274.31	10.0179	12.3168	24.687	67.1163	6.14968		69.0875	2.0977		24.687	67.1163	6.14968	191.713		10.4496	165.585	0.54705		1.6008	4.3989	0.04095	0.7588	14.6118	0.664	142.807	0.3685	0.066	7644.81	0.6809	4.029	9.856
083ROPOS	PC3	083ROPOS -PC3		5	0.0864	7.36	0.133	132	20828.6	11619.3	475.569	445.811	1344.18	10.5183	19.4352	29.3433	69.8486	5.91401		40.9526	0.7194		29.3433	69.8486	5.91401	190.457		8.214	53.5763	0.2121		1.506	2.496	0.13755	0.456	14.8575	0.785	134.768	0.363	0.11	7990.64	0.5775	3.922	7.79
083ROPOS	PC3	083ROPOS -PC3		7	0.1856	7.35	0.112	135	18837.6	10438	429.474	399.629	1209.91	10.1153	16.5888	29.1953	63.7754	5.2109		16.6283	1.3948		29.1953	63.7754	5.2109	185.897		10.564	44.6187	0.22155		1.6275	1.0452	0.2331	0.3375	14.2443	0.618	135.225	0.3113	0.1485	7582.14	0.4587	3.745	10.513
083ROPOS	PC3	083ROPOS -PC3		9	0.304	7.36	0.14	133.5	19052	10641.1	442.08	405.339	1231.02	10.4082	21.54	29.1774	64.8467	5.21041		2.7014	0.4422		29.1774	64.8467	5.21041	187.425		3.977	40.3746	0.21735		1.653	0.5808	0.0105	0.648	13.7214	0.633	136.51	0.2926	0.1023	7784.64	0.3366	3.565	11.857
083ROPOS	PC3	083ROPOS -PC3		11	0.416	7.37	0.1666	131	18602.2	10309.5	430.263	390.871	1199.31	9.78852	14.2488	29.4819	63.1234	4.94114		90.1056	0.5203		29.4819	63.1234	4.94114	183.881		5.958	27.9216	0.26775		1.611	0.4524	< 0.01	0.4725	13.1838	0.474	139.306	0.3014	0.1144	7555.97	0.2332	3.489	10.717
083ROPOS	PC3	083ROPOS -PC3		13	0.544	7.35	0.2506	134.5	19850.9	11221.3	468.65	426.908	1296.86	10.2412	14.7744	27.9059	68.4121	5.37578		38.4839	0.7997		27.9059	68.4121	5.37578	188.99		6.5	11.675	0.11445		1.32	0.3396	0.0609	2.883	13.1775	0.612	138.333	0.2794	0.1232	7677.27	0.1496	3.431	8.471
083ROPOS	PC3	083ROPOS -PC3		15	0.672	7.35	0.2114	132	18580.6	10256	426.261	385.196	1191.15	9.93235	18.6516	31.5504	62.0197	4.89449		16.1655	0.6809		31.5504	62.0197	4.89449	189.74		5.084	12.032	0.14805		1.5075	0.3144	< 0.01	0.4725	12.7103	0.376	137.605	0.2651	0.1078	7794.41	0.1122	3.299	10.071
083ROPOS	PC3	083ROPOS -PC3		17	0.9152	7.29	0.2464	133	20041.9	11360	477.17	429.556	1318.22	11.9163	206.264	29.2121	69.1398	5.6237		19.6937	1.0285		29.2121	69.1398	5.6237	190.465		4.379	11.2886	0.35385		1.629	0.2868	< 0.01	0.6465	12.4131	0.309	142.126	0.2596	0.1276	7795.86	0.0825	3.197	9.994
031ROPOS	PC4	031ROPOS-PC4	duplicate of PC5	1	4.32	7.43	0.5992	151.5	20280.4	11706.6	486.886	484.81	1269.16	13.3971	3.34412	30.0163	70.7954	8.82224		3.08	0.3289		30.0163	70.7954	8.82224	223.045		23.5914	21.4536	<0.1		1.4996	0.1518	1.3377	0.56	8.6688	<0.2	153.469	0.2222	0.0759	8099.34	0.0682	2.273	8.441
031ROPOS	PC4	031ROPOS-PC4		3	3.456	7.47	0.5754	154.5	20104.9	11486.8	479.721	491.346	1242.27	12.8796	32.8925	33.9416	69.8378	8.24055		1.8325	0.3872		33.9416	69.8378	8.24055	261.527		17.7345	27.8365	<0.1		1.06375	0.1848	1.6002	0.5362	8.19735	<0.2	156.327	0.2222	0.0572	8144.09	0.0913	2.465	7.506
031ROPOS	PC4	031ROPOS-PC4		5	2.912	7.4	0.539	154.5	20324.3	11621.1	490.003	514.35	1264.5	14.749	10.3687	37.4683	71.0659	8.40859		2.46625	0.3333		37.4683	71.0659	8.40859	276.312		19.1174	28.1547	<0.1		1.0166	0.1815	2.3205	0.5684	7.4424	<0.2	162.847	0.1936	0.0935	8112.17	0.1056	2.394	8.185
031ROPOS	PC4	031ROPOS-PC4		7	2.736	7.47	0.5082	135.5	20276.5	11497.2	485.986	509.779	1302.45	12.2158	3.70402	30.7548	70.1624	6.41256		1.46625	0.4356		30.7548	70.1624	6.41256	301.309		61.7474	13.9398	<0.1		0.9959	0.1672	1.7577	0.5208	7.1568	<0.2	184.429	0.198	0.1518	7807.68	0.099	2.298	7.916
031ROPOS	PC4	031ROPOS-PC4		11	4.16		0.5096	139.5	19320.6	10856.2	447.975	478.181	1225.72	12.1279	10.4749	31.3419	65.8259	6.54509		5.2225	0.9251		31.3419	65.8259	6.54509	279.53		17.6232	19.5909	0.1302		1.07065	0.1551	1.1928	0.5278	7.6629	<0.2	171.941	0.198	0.1122	7933.42	0.0858	2.139	8.094
