# Supplementary material for: Microbial ecosystem assessment and hydrogen oxidation potential of newly discovered vent systems from the Central and South-East Indian Ridge
Source: Front Microbiol. 2023 Oct 11;14:1173613. doi: 10.3389/fmicb.2023.1173613 (PMC10598711; doi:10.3389/fmicb.2023.1173613)
Supplement: Supplementary file 3 [file Table_2.XLSX]

## Sheet: Tabelle1
	SI Table 2: Physical parameters and chemical compositions of seawater and hydrothermal fluid samples. It should be noted that diffuse hydrothermal fluids generally contain a significant amount of entrained seawater. Thus, the presented fluid data reflects compositions of hydrothermal fluid mixed with seawater. Concentrations below the limit of detection are indicated in italic.
ID	Sample	Associated vent field	Hydrothermal activity	Tempmax	pH	EM	Salinity	Eh	H2S		Mg	Cl	Br	B	Si		Na	K	Ca		Li	Sr	Ba	Fe	Mn	Cu	Zn	Pb		Ag	Cd	Tl	Sb	Sn	U
				°C	at 25 °C	[%]	[‰]	mV	µM		mM	mM	mM	mM	mM		mM	mM	mM		µM	µM	µM	µM	µM	µM	µM	nM		nM	nM	nM	nM	nM	nM
F1	040ROPOS-KIPS-C	VF 4	diffuse shimmering water from beehive	14	7.33		32.9	-133	< 10		51.1119	n.a.	0.819634	0.423656	0.942591		472.057	10.3629	11.1071		45.8552	87.5337	0.566737	44.7028	16.4784	< 0.002	0.0600794	< 0.48		< 0.93	< 0.89	< 0.05	1.89841	0.34	13.0829
F2	083ROPOS-KIPS-A	VF 1	diffuse, clear fluid	31	6.5	10.4433	32.3	-251	60		48.1624	498.971	0.771717	0.420381	1.90734		444.248	9.96997	9.38724		54.8135	79.3607	0.544301	9.44247	8.30553	< 0.002	0.018596	< 0.48		< 0.93	< 0.89	0.796543	1.95508	0.4	11.5209
F3	104ROPOS-KIPS-C/D	VF 2	diffuse, shimmering water	11.6	7.49	5.4846	33.2	-150	23.5		50.8291	514.019	0.796936	0.413732	0.281082		458.635	10.0154	10.1697		26.8583	85.0463	0.120047	1.28909	0.335597	0.00380826	0.00715231	1.86342		< 0.93	< 0.89	0.0861127	3.05067	0.34	13.887
F4	106ROPOS-KIPS-B	VF 2	diffuse, shimmering water	< 10 °C	7.27		33.8	-231	15		50.5463	535.018	0.784326	0.41145	0.348094		455.608	9.91651	10.0673		27.0078	84.0987	0.113591	n.a.	0.436075	< 0.002	0.0257483	< 0.48		< 0.93	< 0.89	0.0753486	1.87	0.35	13.18
